# Supplementary material for: Effects of GLP-1RA and SGLT2i, Alone or in Combination, on Mouse Models of Type 2 Diabetes Representing Different Disease Stages
Source: Int J Mol Sci. 2021 Oct 25;22(21):11463. doi: 10.3390/ijms222111463 (PMC8583813; doi:10.3390/ijms222111463)
Supplement: Supplementary file 1 [file ijms-22-11463-s001.zip]

Archive with 1 entries (1 files):
- ijms-1425564-supplementary.pdf
